# Supplementary material for: eDNA- and eRNA-Based Detection of 2-Methylisoborneol-Producing Cyanobacteria and Intracellular Synthesis Dynamics in Freshwater Ecosystem
Source: Biology (Basel). 2025 Oct 9;14(10):1377. doi: 10.3390/biology14101377 (PMC12561784; doi:10.3390/biology14101377)
Supplement: Supplementary file 1 [file biology-14-01377-s001.zip]

Archive with 10 entries (7 files):
- biology-3864442-supplementary/
- biology-3864442-supplementary/Figure S1.png
- biology-3864442-supplementary/Table S1.pdf
- biology-3864442-supplementary/Table S2.pdf
- __MACOSX/
- __MACOSX/._biology-3864442-supplementary
- __MACOSX/biology-3864442-supplementary/
- __MACOSX/biology-3864442-supplementary/._Figure S1.png
- __MACOSX/biology-3864442-supplementary/._Table S1.docx
- __MACOSX/biology-3864442-supplementary/._Table S2.docx
